# Supplementary material for: Molecular Design of Luminescent Complexes of Eu(III): What Can We Learn from the Ligands
Source: Molecules. 2023 May 16;28(10):4113. doi: 10.3390/molecules28104113 (PMC10221419; doi:10.3390/molecules28104113)
Supplement: Supplementary file 1 [file molecules-28-04113-s001.zip]

Archive with 1 entries (1 files):
- molecules-2361721-supplementary.pdf
